# Supplementary material for: Recovery of Green Polyols from Rigid Polyurethane Waste by Catalytic Depolymerization
Source: Polymers (Basel). 2022 Jul 20;14(14):2936. doi: 10.3390/polym14142936 (PMC9319047; doi:10.3390/polym14142936)
Supplement: Supplementary file 1 [file polymers-14-02936-s001.zip]

Archive with 1 entries (1 files):
- polymers-1789036-supplementary.pdf
